# Supplementary material for: Age-Dependent Skeletal Muscle Mitochondrial Response to Short-Term Increased Dietary Fructose
Source: Antioxidants (Basel). 2023 Jan 28;12(2):299. doi: 10.3390/antiox12020299 (PMC9951991; doi:10.3390/antiox12020299)
Supplement: Supplementary file 1 [file antioxidants-12-00299-s001.zip]

Archive with 1 entries (1 files):
- antioxidants-2141621-supplementary.pdf
